# Supplementary material for: Quality Control Procedure Based on Partitioning of NMR Time Series
Source: Sensors (Basel). 2018 Mar 6;18(3):792. doi: 10.3390/s18030792 (PMC5877107; doi:10.3390/s18030792)
Supplement: Supplementary file 1 [file sensors-18-00792-s001.zip]

Archive with 54 entries (49 files):
- Supplementary Materials/
- Supplementary Materials/gui/
- Supplementary Materials/gui/compute_ar.m
- Supplementary Materials/gui/compute_nb_cp.m
- Supplementary Materials/gui/dyn_pr_split.m
- Supplementary Materials/gui/gen_ar.m
- Supplementary Materials/gui/gen_rect.m
- Supplementary Materials/gui/gui.fig
- Supplementary Materials/gui/gui.m
- Supplementary Materials/gui/my_qu_ix.m
- Supplementary Materials/gui/rand_set.mat
- Supplementary Materials/gui/rand_set.xls
- Supplementary Materials/manual/
- Supplementary Materials/manual/1 About project.pdf
- Supplementary Materials/manual/2 GUI.pdf
- Supplementary Materials/manual/3 Matlab scripts.pdf
- Supplementary Materials/manual/4 Download.pdf
- Supplementary Materials/manual/5 Contact.pdf
- Supplementary Materials/manual/methods/
- Supplementary Materials/manual/methods/.DS_Store
- Supplementary Materials/manual/methods/check_change_points.html
- Supplementary Materials/manual/methods/compute_ar.html
- Supplementary Materials/manual/methods/compute_nb_cp.html
- Supplementary Materials/manual/methods/compute_nb_cp.png
- Supplementary Materials/manual/methods/compute_nb_cp_01.png
- Supplementary Materials/manual/methods/comp_two.html
- Supplementary Materials/manual/methods/comp_two.png
- Supplementary Materials/manual/methods/comp_two_01.png
- Supplementary Materials/manual/methods/demo_example.html
- Supplementary Materials/manual/methods/demo_example.png
- Supplementary Materials/manual/methods/demo_example_01.png
- Supplementary Materials/manual/methods/demo_example_02.png
- Supplementary Materials/manual/methods/demo_example_03.png
- Supplementary Materials/manual/methods/demo_example_04.png
- Supplementary Materials/manual/methods/dyn_pr_split.html
- Supplementary Materials/manual/methods/gen_ar.html
- Supplementary Materials/manual/methods/gen_ar.png
- Supplementary Materials/manual/methods/gen_ar_01.png
- Supplementary Materials/manual/methods/gen_ar_02.png
- Supplementary Materials/manual/methods/gen_ar_03.png
- Supplementary Materials/manual/methods/gen_rand.html
- Supplementary Materials/manual/methods/gen_rect.html
- Supplementary Materials/nmrtimeseries/
- Supplementary Materials/nmrtimeseries/check_change_points.m
- Supplementary Materials/nmrtimeseries/compute_ar.m
- Supplementary Materials/nmrtimeseries/compute_nb_cp.m
- Supplementary Materials/nmrtimeseries/comp_two.m
- Supplementary Materials/nmrtimeseries/demo.m
- Supplementary Materials/nmrtimeseries/demo_example.m
- Supplementary Materials/nmrtimeseries/dyn_pr_split.m
- Supplementary Materials/nmrtimeseries/gen_ar.m
- Supplementary Materials/nmrtimeseries/gen_rand.m
- Supplementary Materials/nmrtimeseries/gen_rect.m
- Supplementary Materials/nmrtimeseries/my_qu_ix.m
