# Supplementary material for: Quality Control Procedure Based on Partitioning of NMR Time Series
Source: Sensors (Basel). 2018 Mar 6;18(3):792. doi: 10.3390/s18030792 (PMC5877107; doi:10.3390/s18030792)
Supplement: Supplementary file 1 [file sensors-18-00792-s001.zip › Supplementary Materials/gui/compute_ar.m]

%% Function compute_ar
% Generates ar model with given noise in interval of time series either for constant parameters or generated by Matlab functions.

%% Input
% * interval - chosen intrval of time series
% * noise - randomly generated noise
% * arcoeffs - experimentaly chosen ar parameters
% * matlab_flag - choice of experimental parameters (if 1) or generated by matlab (if 0)
%% Output
% * x - given interval with randomly generated ar model
%% Copyrights
% (C) All rights reserved.
%
% The code may be used free of charge for non-commercial and
% educational purposes, the only requirement is that this text is
% preserved within the derivative work. For any other purpose you
% must contact the authors for permission. This code may not be
% redistributed without written permission from the authors.
% 
% ABOUT:
% This software implements our approach to detect changes in multi-variate
% time series
% 
% IMPORTANT:
% If you use this software you should cite the following in any resulting publication: 
% [1] Michał Staniszewski, Agnieszka Skorupa, Łukasz Boguszewicz, Maria Sokół and Andrzej Polański. Quality Control Procedure Based on Partitioning of NMR Time Series.
%%
function [x]=compute_ar(interval,noise,arcoeffs,matlab_flag)
    N = size(interval,1);    
    if matlab_flag
        p = size(arcoeffs,2) - 1;    
        randnoise = randn(1,N);
        x=zeros(1,N);
        for k=1:p
            x(k) = x(k) + noise * randnoise(1,k);
        end

        for k=(p+1):N
            for i=1:p
                x(k) = x(k)+arcoeffs(i+1)*x(k-p);
            end
            x(k) = x(k) + noise * randnoise(1,k);
        end
        x = x';
    else
        randnoise = randn(N,1);
        x = filter(1,arcoeffs,noise * randnoise(:,1));
    end 
end
