# Supplementary material for: Quality Control Procedure Based on Partitioning of NMR Time Series
Source: Sensors (Basel). 2018 Mar 6;18(3):792. doi: 10.3390/s18030792 (PMC5877107; doi:10.3390/s18030792)
Supplement: Supplementary file 1 [file sensors-18-00792-s001.zip › Supplementary Materials/gui/compute_nb_cp.m]

%% Function compute_nb_cp
% Computes number of change points in time series data.

%% Input
% * data - the vector containing times series
% * plot_flag - if set to 1, plot all bic values
%% Output
% * nb_change_points - number of change points
%% Copyrights
% (C) All rights reserved.
%
% The code may be used free of charge for non-commercial and
% educational purposes, the only requirement is that this text is
% preserved within the derivative work. For any other purpose you
% must contact the authors for permission. This code may not be
% redistributed without written permission from the authors.
% 
% ABOUT:
% This software implements our approach to detect changes in multi-variate
% time series
% 
% IMPORTANT:
% If you use this software you should cite the following in any resulting publication: 
% [1] Michał Staniszewski, Agnieszka Skorupa, Łukasz Boguszewicz, Maria Sokół and Andrzej Polański. Quality Control Procedure Based on Partitioning of NMR Time Series.
%%
function [nb_change_points]=compute_nb_cp(data,plot_flag)
    
    n = size(data,1);
    cnt = 10; %nb of possible change points
    bic = zeros(cnt,1);
    mse = zeros(cnt,1);
    segments = zeros(size(data,1),cnt);
    wait = waitbar(0,'Calculating number of change points...');
    [~,ch_p] = dyn_pr_split(data,cnt);
    %iterate over number of maximum change points
    for i=1:(cnt)
        waitbar(i / cnt)
        change_points = ch_p(i,1:i);
        if change_points(i) == size(data,1)
        	break
        else
        	change_points = [1; change_points'; size(data,1)];
        end

        means = zeros(size(data,1),1);
        for j=1:i
            first = data((change_points(j)):(change_points(j+1)+1));
            u = ones(size(first));
            means((change_points(j)):(change_points(j+1)+1)) = u*mean(first)';
        end
        first = data((change_points(j+1)):(change_points(j+2)));
        u = ones(size(first));
        means((change_points(j+1)):(change_points(j+2))) = u*mean(first)';
        segments(:,i) = means;
        n = size(data,1);
        if mod(n,2)~=0
            data(n+1)=(data(n-1)+data(n))/2;
            var=sum((data(1:2:(n))-data(2:2:(n+1))).^2)/(n+1);
            data = data(1:n);
        else
            var=sum((data(1:2:(n-1))-data(2:2:n)).^2)/n;
        end
        %calculate bic
        mse(i) = sum(abs(data./means - 1));
        bic(i)=log(mse(i))*n+i*log(n);

    end
    %find minimum of bic
    bic(2:cnt+1) = bic;
    mse(1) = sum(abs(data - 1));
    bic(1)=log(mse(1))*n;
    [~,nb_change_points] = min(bic);
    nb_change_points = nb_change_points-1;
    close(wait)
    %plot bic
    if plot_flag
        figure
        plot(0:cnt,bic,'b')
    end   
    
end
