# Supplementary material for: Quality Control Procedure Based on Partitioning of NMR Time Series
Source: Sensors (Basel). 2018 Mar 6;18(3):792. doi: 10.3390/s18030792 (PMC5877107; doi:10.3390/s18030792)
Supplement: Supplementary file 1 [file sensors-18-00792-s001.zip › Supplementary Materials/gui/dyn_pr_split.m]

%% Function dyn_pr_split
% Calculates change points by use of dynamic programming

%% Input
% * data - time series
% * K_gr - maximum number of change points (intervals)
%% Output
% * Q - for K_gr
% * opt_part - matrix of change points from 1 to K_gr
%% Copyrights
% (C) All rights reserved.
%
% The code may be used free of charge for non-commercial and
% educational purposes, the only requirement is that this text is
% preserved within the derivative work. For any other purpose you
% must contact the authors for permission. This code may not be
% redistributed without written permission from the authors.
% 
% ABOUT:
% This software implements our approach to detect changes in multi-variate
% time series
% 
% IMPORTANT:
% If you use this software you should cite the following in any resulting publication: 
% [1] Michał Staniszewski, Agnieszka Skorupa, Łukasz Boguszewicz, Maria Sokół and Andrzej Polański. Quality Control Procedure Based on Partitioning of NMR Time Series.
%%
function [Q,opt_part]=dyn_pr_split(data,K_gr)
    % initialize
    Q=zeros(1,K_gr);
    N=length(data);
    p_opt_idx=zeros(1,N);
    p_aux=zeros(1,N);
    opt_pals=zeros(K_gr,N);
    for kk=1:N;
        p_opt_idx(kk)=my_qu_ix(data(kk:N));
    end

    % iterate
    for kster=1:K_gr
        kster;
       for kk=1:N-kster
           for jj=kk+1:N-kster+1
               p_aux(jj)= my_qu_ix(data(kk:jj-1))+p_opt_idx(jj);
           end
           [mm,ix]=min(p_aux(kk+1:N-kster+1));
           p_opt_idx(kk)=mm;
           opt_pals(kster,kk)=kk+ix(1);
       end
       Q(kster)=p_opt_idx(1);
    end

    % restore optimal decisions
    opt_part=zeros(K_gr,K_gr);
    for i=1:1:K_gr
        opt_part(i,1)=opt_pals(i,1);
        for kster=i-1:-1:1
           opt_part(i,i-kster+1)=opt_pals(kster,opt_part(i,i-kster));
        end
    end
end
