# Supplementary material for: Quality Control Procedure Based on Partitioning of NMR Time Series
Source: Sensors (Basel). 2018 Mar 6;18(3):792. doi: 10.3390/s18030792 (PMC5877107; doi:10.3390/s18030792)
Supplement: Supplementary file 1 [file sensors-18-00792-s001.zip › Supplementary Materials/gui/gen_ar.m]

%% Function gen_ar
% Computes confidence statistics of correct assignment of
% change points basing on generated ar models. Additionally it illustrates
% results basing on few plots.

%% Input
% * data - the vector containing times series
% * boot_max - number of repeats in order to calculate confidence intervals,
% should be equal to at least 100
% * nb_change_points - number of change points in data time series
% * plot_flag - if set to 1, plot all ar models on time series in figure(1)
% and statistics of change points in figure(3)
% * matlab_flag - choice of experimental parameters (if 1) or generated by
% matlab (if 0)
% * plot_full - plot (if 1) in figure(2) time series with change intervals in
% different colors
%

%% Output
% * conf_level - consisting of change points and calculated statistics
% (which is: change point, median, confidence intervals, change in
% intervals from to with respect to first one, correction to first interval, mean in intervals)
% * pkt - all generated results of change points (related to original change
% points row by row)
% * rect - data needed to use fill function of each interval of changes

%% Copyrights
% (C) All rights reserved.
%
% The code may be used free of charge for non-commercial and
% educational purposes, the only requirement is that this text is
% preserved within the derivative work. For any other purpose you
% must contact the authors for permission. This code may not be
% redistributed without written permission from the authors.
% 
% ABOUT:
% This software implements our approach to detect changes in multi-variate
% time series
% 
% IMPORTANT:
% If you use this software you should cite the following in any resulting publication: 
% [1] Michał Staniszewski, Agnieszka Skorupa, Łukasz Boguszewicz, Maria Sokół and Andrzej Polański. Quality Control Procedure Based on Partitioning of NMR Time Series.
%%
function [conf_level,pkt,rect]=gen_ar(data,boot_max,nb_change_points,plot_flag,matlab_flag,plot_full)

    [~,ch_p] = dyn_pr_split(data,nb_change_points);
    change_points = ch_p(nb_change_points,:);
    change_points = [1; change_points'; size(data,1)];
    %plot time series with ar models
    if plot_flag
        figure(1)
        plot(data,'linewidth',3)
        hold on
    end
    %plot statistics
    if plot_full
        figure(2)
        hold on
    end
    cc=hsv(nb_change_points+1);
    conf_level = 1;
    %generate random noise
    noise = rand(1,boot_max)*0.2;
    sub_plot_index = 1;
    wait = waitbar(0,'Calculating confidence intervals...');
    %iterate over number of change points
    for j=1:1:nb_change_points
        waitbar(j / nb_change_points)
        first = data((change_points(j)):(change_points(j+1)-1));
        second = data((change_points(j+1)+1):(change_points(j+2)));
        step = min(size(first,1),size(second,1));
        first = first((end-step+1):end);
        second = second(1:step);
        u1 = ones(size(first));
        u2 = ones(size(second));
        mean_first = mean(first);
        mean_second = mean(second);
        coeffs_1 = [1 0.498864831482671 -0.174395698358703 -0.696974642508722 -0.298142800223909];
        coeffs_2 = coeffs_1;
        %iterate over number of repeats, generate ar models
        for i=1:1:boot_max
            x_first=compute_ar(first,noise(i),coeffs_1,matlab_flag)+mean_first;
            x_second=compute_ar(second,noise(i),coeffs_2,matlab_flag)+mean_second;
            interval = [u1*mean_first; data(change_points(j+1)); u2*mean_second];
            interval_x = [x_first; data(change_points(j+1)); x_second];
            [~,pkt(j,i)] = dyn_pr_split(interval_x,1);
            pkt(j,i) = pkt(j,i) + change_points(j+1) - step - 1;
            if plot_flag
                figure(1)
                plot((change_points(j+1)-step):(change_points(j+1)+step), interval,'color',cc(j,:))
                plot((change_points(j+1)-step):(change_points(j+1)+step), interval_x,'color',cc(j,:))
            end
        end
        %compute confidence intervals according to:
        % McGill, R., J. W. Tukey, and W. A. Larsen. "Variations of Boxplots." The American Statistician. Vol. 32, No. 1, 1978, pp. 12-16.
        CI = 1.7*(1.25*iqr(pkt(j,:)))/(1.35*sqrt(length(pkt(j,:))));
        conf_level(j,1) = change_points(j+1);
        conf_level(j,2) = median(pkt(j,:));
        conf_level(j,3:4) = [floor(median(pkt(j,:)) - CI), ceil(median(pkt(j,:)) + CI)];
        if(j==1)
%             norm_mean = mean(data((change_points(j)):(change_points(j+1)-1)));
%             conf_level(j,5) = norm_mean/norm_mean;
            norm_mean = mean(data((change_points(j)):(change_points(j+1)-1)));
            conf_level(j,5) = norm_mean;
            norm_mean = 1;
        else
            conf_level(j,5) = mean(data((change_points(j)):(change_points(j+1)-1)))/norm_mean;
        end
        conf_level(j,6) = mean(data((change_points(j+1)):(change_points(j+2)-1)))/norm_mean;
        conf_level(j,7) = round((conf_level(j,6)/conf_level(1,5)) *100);
        conf_level(j,8) = conf_level(j,5);
        if plot_flag
            figure(3)
            subplot(nb_change_points,2,sub_plot_index)
            hist(pkt(j,:))
            subplot(nb_change_points,2,sub_plot_index + 1)
            ksdensity(pkt(j,:))
            sub_plot_index = sub_plot_index + 2;
        end
        [rect(j,1).x,rect(j,1).y]=gen_rect(data,change_points(j),change_points(j+1));
        if plot_full
            figure(2)        
            fill(rect(j,1).x,rect(j,1).y, cc(j,:),'EdgeColor',cc(j,:))
        end
    end
    [rect(j+1,1).x,rect(j+1,1).y]=gen_rect(data,change_points(j+1),change_points(j+2));
    conf_level(j+1,1) = change_points(j+2);
    conf_level(j+1,2) = change_points(j+2);
    conf_level(j+1,3:4) = [change_points(j+2), change_points(j+2)];
    conf_level(j+1,5) = mean(data((change_points(j+1)):(change_points(j+2)-1)))/norm_mean;
    conf_level(j+1,6) = conf_level(j+1,5);
    conf_level(j+1,7) = round((conf_level(j+1,6)/conf_level(1,5)) *100);
    conf_level(j+1,8) = conf_level(j+1,5);
    
    if plot_full
        fill(rect(j+1,1).x,rect(j+1,1).y, cc(j+1,:),'EdgeColor',cc(j+1,:))
        plot(data,'linewidth',3,'color','k')        
    end
    close(wait)
end
