# Supplementary material for: Quality Control Procedure Based on Partitioning of NMR Time Series
Source: Sensors (Basel). 2018 Mar 6;18(3):792. doi: 10.3390/s18030792 (PMC5877107; doi:10.3390/s18030792)
Supplement: Supplementary file 1 [file sensors-18-00792-s001.zip › Supplementary Materials/gui/gen_rect.m]

%% Function gen_rect
% Computes coordinates of rectangle which illustrates change in interval of given time series. Coordinates are based on mean and standard deviation of given interval.

%% Input
% * data - the vector containing times series
% * change_points_1 - position of first change point being the begin of interval
% * change_points_2 -  - position of second change point being the end of interval
%% Output
% * x - left and right coordinates for fill function
% * y - top and bottom coordinates for fill function
%% Copyrights
% (C) All rights reserved.
%
% The code may be used free of charge for non-commercial and
% educational purposes, the only requirement is that this text is
% preserved within the derivative work. For any other purpose you
% must contact the authors for permission. This code may not be
% redistributed without written permission from the authors.
% 
% ABOUT:
% This software implements our approach to detect changes in multi-variate
% time series
% 
% IMPORTANT:
% If you use this software you should cite the following in any resulting publication: 
% [1] Michał Staniszewski, Agnieszka Skorupa, Łukasz Boguszewicz, Maria Sokół and Andrzej Polański. Quality Control Procedure Based on Partitioning of NMR Time Series.
%%
function [x,y]=gen_rect(data,change_points_1,change_points_2)
    first = data((change_points_1):(change_points_2));
    left = change_points_1;
    right = change_points_2;
    bottom = mean(first)-std(first);
    top = mean(first)+std(first);
    x = [left left right right];
    y = [bottom top top bottom];
end
