# Supplementary material for: Quality Control Procedure Based on Partitioning of NMR Time Series
Source: Sensors (Basel). 2018 Mar 6;18(3):792. doi: 10.3390/s18030792 (PMC5877107; doi:10.3390/s18030792)
Supplement: Supplementary file 1 [file sensors-18-00792-s001.zip › Supplementary Materials/gui/rand_set.xls]

## Sheet: rand_set.csv
25.453	30.968	7.813
27.005	31.962	7.495
26.257	31.677	7.912
26.612	32.316	7.85
25.498	31.847	8.069
26.775	31.488	7.888
26.088	31.963	7.777
26.626	32.984	7.898
27.093	33.001	7.889
27.409	33.169	8.169
26.636	32.831	7.787
26.594	32.205	7.912
24.154	28.895	7.224
25.627	31.095	7.849
25.21	30.398	7.344
25.918	32.089	7.6
26.5	31.283	8.08
25.601	31.516	7.506
26.06	32.039	7.912
25.556	31.648	7.361
24.788	30.016	7.556
26.635	32.313	7.754
24.517	29.367	7.243
25.363	30.891	7.296
25.496	30.944	7.649
25.873	31.97	7.671
26.314	32.318	7.804
25.429	30.722	7.694
26.009	32.267	7.594
26.511	32.41	7.832
25.327	31.423	7.484
24.679	29.292	7.254
26.795	32.766	7.798
25.733	31.311	7.53
25.988	32.473	7.541
25.52	32.318	7.724
25.878	31.198	7.513
25.966	30.936	7.693
25.71	30.015	7.682
25.578	31.779	7.536
24.126	28.899	7.08
24.106	29.86	7.084
24.553	30.215	7.152
23.666	29.132	6.809
23.682	28.861	7.028
24.865	29.716	7.465
25.598	30.652	7.601
24.753	29.068	7.353
24.248	29.662	7.125
21.297	26.616	6.767
24.553	30.585	7.205
25.201	31.079	7.42
23.767	29.756	7.225
21.461	26.549	6.261
23.63	29.108	7.025
24.516	30.328	7.216
22.334	27.452	6.521
23.952	29.39	6.919
23.053	28.152	6.546
23.493	28.813	6.725
23.734	29.172	6.615
22.404	29.042	7.355
24.549	30.357	7.416
25.769	31.271	7.59
24.209	29.623	7.081
25.984	32.137	7.638
24.597	30.812	7.371
24.622	30.052	7.424
24.022	29.787	7.295
23.673	28.527	6.671
23.639	28.921	7.094
24.429	29.693	7.466
24.741	29.635	7.157
24.192	29.804	7.036
26.043	32.826	7.594
26.107	32.557	7.667
24.819	31.458	7.207
24.43	30.078	7.223
24.087	30.067	7.301
26.021	32.468	7.756
25.285	31.876	7.542
25.442	31.71	7.628
26.135	32.328	7.432
26.218	32.71	7.65
25.327	31.905	7.736
25.908	32.187	7.799
25.094	31.452	7.286
23.884	29.096	7.209
23.441	28.286	7.144
23.465	29.98	6.968
23.038	28.13	7.012
22.182	29.216	6.532
23.893	29.622	7.137
23.309	29.328	6.789
22.593	25.469	6.136
22.951	27.206	6.892
20.491	26.78	6.351
24.133	29.6	7.132
17.658	26.429	5.801
25.167	30.442	7.307
24.757	31.304	7.417
24.259	30.764	7.282
26.298	32.191	7.705
25.111	30.739	7.252
23.656	29.199	6.959
24.578	31.355	7.578
