# Supplementary material for: Quality Control Procedure Based on Partitioning of NMR Time Series
Source: Sensors (Basel). 2018 Mar 6;18(3):792. doi: 10.3390/s18030792 (PMC5877107; doi:10.3390/s18030792)
Supplement: Supplementary file 1 [file sensors-18-00792-s001.zip › Supplementary Materials/nmrtimeseries/check_change_points.m]

%% Function check_change_points
% Generates different data and checks reproducibility of change points.

%% Input
% * data_points - number of data points from which time series is built
% * nb_ch_p - number of expected change points that are to be generated
% * nb_repeat - number of trials of random data generation
% * snr - Signal to Noise Ratio in dB included in white noise

%% Output
% * members - correctness of assignment of change points
% * means - mean assignment of change points

%% Copyrights
% (C) All rights reserved.
%
% The code may be used free of charge for non-commercial and
% educational purposes, the only requirement is that this text is
% preserved within the derivative work. For any other purpose you
% must contact the authors for permission. This code may not be
% redistributed without written permission from the authors.
% 
% ABOUT:
% This software implements our approach to detect changes in multi-variate
% time series
% 
% IMPORTANT:
% If you use this software you should cite the following in any resulting publication: 
% [1] Michał Staniszewski, Agnieszka Skorupa, Łukasz Boguszewicz, Maria Sokół and Andrzej Polański. Quality Control Procedure Based on Partitioning of NMR Time Series.
%%

function [members,means]=check_change_points(data_points,nb_repeat,nb_ch_p,snr)

    %generate set of random data
    [data,ch_p] = gen_rand(data_points,nb_ch_p,nb_repeat,snr);
    members = zeros(nb_repeat,nb_ch_p);
    %iterate over number of repeats
    for i = 1:nb_repeat
%         disp(i)
        %generate confidence intervals of found change points
        [conf_int,~,~] = gen_ar(data(:,i),100,nb_ch_p,0,0,0);
        check = [];
        %built check data from change points and its confidence intervals
        for j=1:size(conf_int,1)
            check = [check conf_int(j,3):conf_int(j,4)];
        end
        members(i,:) = ismember(ch_p(2:end-1),check);
    end
    members(i+1,:) = sum(members,1)/nb_repeat*100;
    means = mean(members(i+1,:));
end
