# Supplementary material for: Quality Control Procedure Based on Partitioning of NMR Time Series
Source: Sensors (Basel). 2018 Mar 6;18(3):792. doi: 10.3390/s18030792 (PMC5877107; doi:10.3390/s18030792)
Supplement: Supplementary file 1 [file sensors-18-00792-s001.zip › Supplementary Materials/nmrtimeseries/comp_two.m]

%% Function comp_two
% Compares two sets of time series with given number of change points and presents results on plot.

%% Input
% * data1 - the first vector containing time series
% * data2 - the second vector containing time series
% * nb_chpt1 - the number of change points in the first time series data1
% * nb_chpt2 - the number of change points in the second time series data2
%% Output
% results are presented in the form of plot
%% Copyrights
% (C) All rights reserved.
%
% The code may be used free of charge for non-commercial and
% educational purposes, the only requirement is that this text is
% preserved within the derivative work. For any other purpose you
% must contact the authors for permission. This code may not be
% redistributed without written permission from the authors.
% 
% ABOUT:
% This software implements our approach to detect changes in multi-variate
% time series
% 
% IMPORTANT:
% If you use this software you should cite the following in any resulting publication: 
% [1] Michał Staniszewski, Agnieszka Skorupa, Łukasz Boguszewicz, Maria Sokół and Andrzej Polański. Quality Control Procedure Based on Partitioning of NMR Time Series.
%%
function []=comp_two(data1,data2,nb_chpt1,nb_chpt2)

    [ci_1,~,rect_1] = gen_ar(data1,100,nb_chpt1,0,0,0);
    [ci_2,~,rect_2] = gen_ar(data2,100,nb_chpt2,0,0,0);
    y1 = max(max(data1),max(data2))*1.01;
    y2 = y1*1.01;
    figure
    hold on
    for j=1:1:nb_chpt1
        fill(rect_1(j,1).x,rect_1(j,1).y, 'b','EdgeColor','b','FaceAlpha', 0.1)
        plot(ci_1(j,3):ci_1(j,4),ones(1,ci_1(j,4)-ci_1(j,3)+1)*y1,'.','linewidth',3,'color','b') 
    end
    fill(rect_1(j+1,1).x,rect_1(j+1,1).y, 'b','EdgeColor','b','FaceAlpha', 0.1)
    for j=1:1:nb_chpt2
        fill(rect_2(j,1).x,rect_2(j,1).y, 'r','EdgeColor','r','FaceAlpha', 0.1)
        plot(ci_2(j,3):ci_2(j,4),ones(1,ci_2(j,4)-ci_2(j,3)+1)*y2,'.','linewidth',3,'color','r') 
    end
    fill(rect_2(j+1,1).x,rect_2(j+1,1).y, 'r','EdgeColor','r','FaceAlpha', 0.1)
    plot(data1,'linewidth',3,'color','b') 
    plot(data2,'linewidth',3,'color','r') 
    print('cmp2','-dpng')
end
