# Supplementary material for: Quality Control Procedure Based on Partitioning of NMR Time Series
Source: Sensors (Basel). 2018 Mar 6;18(3):792. doi: 10.3390/s18030792 (PMC5877107; doi:10.3390/s18030792)
Supplement: Supplementary file 1 [file sensors-18-00792-s001.zip › Supplementary Materials/nmrtimeseries/demo_example.m]

%% Demo example
% Demonstrates possible usage of software detecting changes in multi-variate
% time series
%% Choice
% # generate random data and compute confidence statistics
% # compare results of change point analysis for two different time
% series
% # generate different data and check reproducibility of change points

%% Copyrights
% (C) All rights reserved.
%
% The code may be used free of charge for non-commercial and
% educational purposes, the only requirement is that this text is
% preserved within the derivative work. For any other purpose you
% must contact the authors for permission. This code may not be
% redistributed without written permission from the authors.
% 
% ABOUT:
% This software implements our approach to detect changes in multi-variate
% time series
% 
% IMPORTANT:
% If you use this software you should cite the following in any resulting publication: 
% [1] Michał Staniszewski, Agnieszka Skorupa, Łukasz Boguszewicz, Maria Sokół and Andrzej Polański. Quality Control Procedure Based on Partitioning of NMR Time Series.
%%
        %% Choice 1
        nb_data = 100; %number of data points
        nb_ch_pts = 5; %number of change points
        snr = 30; %value of snr
        [data,~]=gen_rand(nb_data,nb_ch_pts,1,snr); %generate random data
        boot_max = 100; %number of repeat for confidence interval
        %nb_change_points = compute_nb_cp(data,0); %compute number of change points
        nb_change_points = 5; %choose manual number of change points
        plot_flag = 1;
        matlab_flag = 0;
        plot_full = 1;
        [conf_int,pkt1,rect] = gen_ar(data,boot_max,nb_change_points,plot_flag,matlab_flag,plot_full);
        %% Choice 2
        nb_data = 100; %number of data points
        nb_ch_pts = 5; %number of change points
        nb_repeat = 2; %number of generated random data (time series)
        snr = 30; %value of snr
        [data,~]=gen_rand(nb_data,nb_ch_pts,nb_repeat,snr); %generate random data
        nb_ch_pts_1 = nb_ch_pts; %choose manual number of change points
        nb_ch_pts_2 = nb_ch_pts; %choose manual number of change points
        % nb_ch_pts_1 = compute_nb_cp(data(:,1),0); %compute number of change points
        % nb_ch_pts_2 = compute_nb_cp(data(:,2),0); %compute number of change points
        comp_two(data(:,1),data(:,2),nb_ch_pts_1,nb_ch_pts_2);
        %% Choice 3
        nb_data = 100; %number of data points
        nb_ch_pts = 5; %number of change points
        nb_repeat = 10; %number of generated random data (time series)
        snr = 30; %value of snr
        [members,means]=check_change_points(nb_data,nb_ch_pts,nb_repeat,snr);
